# Supplementary material for: Transcriptional analysis highlights three distinct immune profiles of high-risk oral epithelial dysplasia
Source: Front Immunol. 2022 Sep 2;13:954567. doi: 10.3389/fimmu.2022.954567 (PMC9479061; doi:10.3389/fimmu.2022.954567)
Supplement: Supplementary file 5 [file Table_1.xlsx]

## Sheet: Sheet1
Supplementary Table 1: Samples examined in various experiments conducted in this study.
No	Sample type	Pathology grading	Sample ID	RNA sequencing	H&E lymphocyte infiltration	mIF staining
1	FEP	hyperplasia	10064116	Pilot + Experiment	yes	no
2	FEP	hyperplasia	10068716	Pilot + Experiment	yes	no
3	FEP	hyperplasia	20130416	no	yes	no
4	FEP	hyperplasia	20142316	no	yes	no
5	FEP	hyperplasia	20167616	no	yes	no
6	FEP	hyperplasia	20173216	no	yes	no
7	FEP	hyperplasia	20182716	no	yes	no
8	FEP	hyperplasia	20183316	no	yes	no
9	FEP	hyperplasia	20186716	no	yes	no
10	FEP	hyperplasia	20193216	no	yes	no
11	FEP	hyperplasia	20196716	no	yes	no
12	FEP	hyperplasia	20026816	Pilot + Experiment	yes	no
13	FEP	hyperplasia	20007916	Experiment	yes	no
14	FEP	hyperplasia	20009716	Experiment	yes	no
15	FEP	hyperplasia	20003516	Experiment	yes	no
16	FEP	hyperplasia	20165616	Experiment	yes	no
17	FEP	hyperplasia	20183016	Experiment	yes	no
18	FEP	hyperplasia	20150116	Experiment	yes	no
19	FEP	hyperplasia	10026116	Experiment	yes	no
20	FEP	hyperplasia	10024916	Experiment	yes	no
21	FEP	hyperplasia	10065516	Experiment	yes	no
22	FEP	hyperplasia	10074215	Experiment	yes	no
23	FEP	hyperplasia	10049115	Experiment	yes	no
24	Oral leukoplakia	Mild OED	10036516	Pilot	yes	no
25	Oral leukoplakia	Mild OED	10047415	Pilot	yes	no
26	Oral leukoplakia	Moderate OED	10025016	no	yes	yes
27	Oral leukoplakia	Moderate OED	10030515	Pilot + Experiment	yes	yes
28	Oral leukoplakia	Moderate OED	10003616	no	yes	no
29	Oral leukoplakia	Moderate OED	10054616	no	yes	yes
30	Oral leukoplakia	Moderate OED	20126114	no	yes	yes
31	Oral leukoplakia	Moderate OED	20003314	no	yes	no
32	Oral leukoplakia	Moderate OED	20060514	no	yes	no
33	Oral leukoplakia	Moderate OED	20099914	no	yes	yes
34	Oral leukoplakia	Moderate OED	20114815	Experiment	yes	yes
35	Oral leukoplakia	Moderate OED	10048316	Experiment	yes	yes
36	Oral leukoplakia	Moderate OED	10002616	Experiment	yes	yes
37	Oral leukoplakia	Moderate OED	10010519	Experiment	yes	no
38	Oral leukoplakia	Moderate OED	10025718	Experiment	yes	no
39	Oral leukoplakia	Moderate OED	10012019	Experiment	yes	no
40	Oral leukoplakia	Moderate OED	20127318	Experiment	yes	no
41	Oral leukoplakia	Moderate OED	20224118	Experiment	yes	no
42	Oral leukoplakia	Moderate OED	20145218	Experiment	yes	no
43	Oral leukoplakia	Moderate OED	20248613	Experiment	yes	no
44	Oral leukoplakia	Moderate OED	20152315	Experiment	yes	no
45	Oral leukoplakia	non-dysplastic leukoplakia	10032515	no	yes	yes
46	Oral leukoplakia	non-dysplastic leukoplakia	10044716	Pilot	yes	no
47	Oral leukoplakia	non-dysplastic leukoplakia	10047515	no	yes	yes
48	Oral leukoplakia	non-dysplastic leukoplakia	10005417	no	yes	yes
49	Oral leukoplakia	non-dysplastic leukoplakia	10059515	no	yes	yes
50	Oral leukoplakia	non-dysplastic leukoplakia	10061316	no	yes	yes
51	Oral leukoplakia	non-dysplastic leukoplakia	10063015	no	yes	yes
52	Oral leukoplakia	non-dysplastic leukoplakia	10066615	Pilot	yes	yes
53	Oral leukoplakia	non-dysplastic leukoplakia	10068115	no	yes	yes
54	Oral leukoplakia	non-dysplastic leukoplakia	10068116	no	yes	yes
55	Oral leukoplakia	non-dysplastic leukoplakia	20012814	Pilot	yes	no
56	Oral leukoplakia	non-dysplastic leukoplakia	20130716	no	yes	yes
57	Oral leukoplakia	Severe OED	10020318	Experiment	yes	no
58	Oral leukoplakia	Severe OED	10038316	no	yes	yes
59	Oral leukoplakia	Severe OED	10039816	Experiment	yes	yes
60	Oral leukoplakia	Severe OED	10043016	Experiment	yes	no
61	Oral leukoplakia	Severe OED	10048060	Experiment	yes	no
62	Oral leukoplakia	Severe OED	10049916	Experiment	yes	no
63	Oral leukoplakia	Severe OED	10052416	Experiment	yes	yes
64	Oral leukoplakia	Severe OED	10058415	Experiment	yes	yes
65	Oral leukoplakia	Severe OED	10062115	no	yes	yes
66	Oral leukoplakia	Severe OED	10063315	no	yes	yes
67	Oral leukoplakia	Severe OED	10068316	Pilot + Experiment	yes	yes
68	Oral leukoplakia	Severe OED	20026415	Experiment	yes	yes
69	Oral leukoplakia	Severe OED	20050216	no	yes	yes
70	Oral leukoplakia	Severe OED	20059015	Experiment	yes	yes
71	Oral leukoplakia	Severe OED	20064716		yes	yes
72	Oral leukoplakia	Severe OED	20070216	Pilot + Experiment	yes	yes
73	Oral leukoplakia	Severe OED	20074116		yes	yes
74	Oral leukoplakia	Severe OED	20095315		yes	yes
75	Oral leukoplakia	Severe OED	20134616	Experiment	yes	yes
76	Oral leukoplakia	Severe OED	20140314		yes	no
77	Oral leukoplakia	Severe OED	20175118	Experiment	yes	no
78	Oral leukoplakia	Severe OED	20189415	Experiment	yes	yes
79	Oral leukoplakia	Severe OED	20190713	Experiment	yes	no
80	Oral leukoplakia	Severe OED	20786613	Experiment	yes	yes
81	Oral leukoplakia	Severe OED	21256513	Experiment	yes	yes
82	Oral leukoplakia	Severe OED	21484418	Experiment	yes	yes
83	Oral leukoplakia	Severe OED	21568313	Experiment	yes	no
84	Early stage OSCC	pathological stage I/II	10010918	Pilot + Experiment	yes	no
85	Early stage OSCC	pathological stage I/II	10052815	Pilot + Experiment	yes	no
86	Early stage OSCC	pathological stage I/II	10004217	Experiment	yes	no
87	Early stage OSCC	pathological stage I/II	20005817	Experiment	yes	no
88	Early stage OSCC	pathological stage I/II	20061817	Experiment	yes	no
89	Early stage OSCC	pathological stage I/II	20109318	Experiment	yes	no
90	Oral leukoplakia	non-dysplastic leukoplakia	10041610	no	yes	no
91	Oral leukoplakia	non-dysplastic leukoplakia	10004716	no	yes	no
92	Oral leukoplakia	non-dysplastic leukoplakia	20641913	no	yes	no
93	Oral leukoplakia	non-dysplastic leukoplakia	20166815	no	yes	no
94	Oral leukoplakia	non-dysplastic leukoplakia	20020114	no	yes	no
95	Oral leukoplakia	non-dysplastic leukoplakia	20044614	no	yes	no
96	Oral leukoplakia	non-dysplastic leukoplakia	10069316	no	yes	no
97	Oral leukoplakia	non-dysplastic leukoplakia	10048716	no	yes	no
98	Oral leukoplakia	Mild OED	10011916	no	yes	no
99	Oral leukoplakia	Mild OED	10001615	no	yes	no
100	Oral leukoplakia	Mild OED	10021416	no	yes	no
101	Oral leukoplakia	Mild OED	10021816	no	yes	no
102	Oral leukoplakia	Mild OED	10002616-1	no	yes	no
103	Oral leukoplakia	Mild OED	10029813	no	yes	no
104	Oral leukoplakia	Mild OED	10031815	no	yes	no
105	Oral leukoplakia	Mild OED	10036116	no	yes	no
106	Oral leukoplakia	Mild OED	10044616	no	yes	no
107	Oral leukoplakia	Mild OED	10047316	no	yes	no
108	Oral leukoplakia	Mild OED	10049612	no	yes	no
109	Oral leukoplakia	Mild OED	10009815	no	yes	no
110	Oral leukoplakia	Mild OED	20102716	no	yes	no
111	Oral leukoplakia	Mild OED	20124816	no	yes	no
112	Oral leukoplakia	Mild OED	20127514	no	yes	no
113	Oral leukoplakia	Mild OED	20134315	no	yes	no
114	Oral leukoplakia	Mild OED	20053616	no	yes	no
115	Oral leukoplakia	Mild OED	20562612	no	yes	no
116	Oral leukoplakia	Mild OED	20684912	no	yes	no
117	Oral leukoplakia	Mild OED	20076516	no	yes	no
118	Oral leukoplakia	Mild OED	20924812	no	yes	no
119	Oral leukoplakia	Mild OED	20098816	no	yes	no
120	Oral leukoplakia	Mild OED	20004015	no	yes	no
121	Oral leukoplakia	Mild OED	20108914	no	yes	no
122	Oral leukoplakia	Mild OED	20170115	no	yes	no
123	Oral leukoplakia	Mild OED	20123116	no	yes	no
124	Oral leukoplakia	Mild OED	20012315	no	yes	no
125	Oral leukoplakia	Mild OED	10006816	no	yes	no
126	Oral leukoplakia	Mild OED	10025817	no	yes	no
127	Oral leukoplakia	Mild OED	20002616	no	yes	no
