# Supplementary material for: Transcriptional analysis highlights three distinct immune profiles of high-risk oral epithelial dysplasia
Source: Front Immunol. 2022 Sep 2;13:954567. doi: 10.3389/fimmu.2022.954567 (PMC9479061; doi:10.3389/fimmu.2022.954567)
Supplement: Supplementary file 6 [file Table_2.xlsx]

## Sheet: Sheet1
Supplementary Table 2: Details of antibodies used for mIF staining.
Antibody	Clone	Dilution	Source	Labeling Pattern
CD45	PD7/26+2B11	1:800	Dako M0701	membranous
CD3	Polyclonal	1:200	Dako A0452	membranous/cytoplasmic
CD8	4B11	1:100	Leica NCL-CD8-4B11	membranous/cytoplasmic
FOXP3	236A/E7	1:200	Abcam ab20034	nuclear
PD-L1	E1L3N	1:600	Cell Signaling #13684	membranous
