# Supplementary material for: Transcriptional analysis highlights three distinct immune profiles of high-risk oral epithelial dysplasia
Source: Front Immunol. 2022 Sep 2;13:954567. doi: 10.3389/fimmu.2022.954567 (PMC9479061; doi:10.3389/fimmu.2022.954567)
Supplement: Supplementary file 7 [file Table_3.xlsx]

## Sheet: Sheet1
Supplementary Table 3: Details of patients' demographic and clinical information.
ID	Pathological evaluation	Date of diagnosis	Last follow up date	Duration (months)	Progression status	History of OSCC	Type of leukoplakia	Site of lesion	Habit	Ethnic	Age	Gender
10002616	Moderate OED	19/01/2016	unknown	unknown	unknown	no	non-homogeneous	Gum	unknown	Indian	64	F
10030515	Moderate OED	2015-06-03	unknown	unknown	unknown	yes	homogeneous	Buccal mucosa	no	Chinese	38	F
10048316	Moderate OED	2016-09-02	unknown	unknown	unknown	no	homogeneous	Lips	unknown	others	66	F
20114815	Moderate OED	2015-09-17	unknown	unknown	unknown	yes	non-homogeneous	Buccal mucosa	Betel quid	others	92	M
20152315	Moderate OED	2015-11-02	2018-10-23	35	No progression	no	homogeneous	Tongue	Smoke and alcohol	others	48	M
10043016	Severe OED	15/08/2016	unknown	unknown	unknown	no	homogeneous	Buccal mucosa	Betel quid	Indian	52	F
10039816	Severe OED	2016-08-05	unknown	unknown	unknown	yes	homogeneous	Buccal mucosa	unknown	Indian	80	F
10052416	Severe OED	21/09/2016	unknown	unknown	unknown	no	homogeneous	Tongue	unknown	others	unknown	F
10058415	Severe OED	2015-10-12	unknown	unknown	unknown	no	non-homogeneous	Buccal mucosa	Betel quid	Indian	73	F
10068316	Severe OED	2017-01-09	unknown	unknown	unknown	no	non-homogeneous	Gum	unknown	Indian	82	F
20134616	Severe OED	2016-09-05	unknown	unknown	unknown	yes	homogeneous	Tongue	unknown	Malay	31	F
20189415	Severe OED	2015-12-29	2017-02-17	13	No progression	no	non-homogeneous	Buccal mucosa	unknown	Malay	40	F
20059015	Severe OED	2015-04-27	2016-02-16	9	No progression	no	non-homogeneous	Tongue	unknown	Chinese	60	M
20070216	Severe OED	2016-04-25	2020-07-01	50	No progression	no	non-homogeneous	Gum	unknown	Indian	75	F
20786613	Severe OED	2013-06-25	unknown	unknown	unknown	yes	homogeneous	Gum	unknown	Chinese	62	M
20190713	Severe OED	2013-02-14	unknown	unknown	unknown	yes	non-homogeneous	Palate	unknown	Indian	75	F
10010918	T1/T2 OSCC	2018-03-27	unknown	not applicable	not applicable	yes	not applicable	Tongue	unknown	Chinese	41	F
10052815	T1/T2 OSCC	2015-09-08	unknown	not applicable	not applicable	no	not applicable	Buccal mucosa	unknown	others	57	M
20005817	T1/T2 OSCC	2017-01-19	unknown	not applicable	not applicable	no	not applicable	Tongue	unknown	Malay	61	M
20061817	T1/T2 OSCC	2017-04-21	unknown	not applicable	not applicable	no	not applicable	Buccal mucosa	unknown	Indian	84	F
20109318	T1/T2 OSCC	2018-06-27	unknown	not applicable	not applicable	no	not applicable	Tongue	unknown	Malay	63	F
20248613	Moderate OED	2013-02-28	2015-11-20	32	No progression	no	not specified	Tongue	unknown	Malay	59	F
21256513	Severe OED	2013-10-04	2014-02-07	4	Progressed to OSCC	no	not specified	Tongue	smoke	Chinese	75	M
21484418	Severe OED	2013-11-25	2014-02-07	2	Progressed to OSCC	no	non-homogeneous	Palate	unknown	Chinese	59	F
20026415	Severe OED	2015-02-18	2015-11-12	8	No progression	no	not specified	Tongue	smoke	Malay	39	M
21568313	Severe OED	2013-12-12	2014-06-30	6	No progression	yes	not specified	Buccal mucosa	no	Indian	64	M
10036516	Mild OED	2016-11-07	unknown	unknown	unknown	no	non-homogeneous	Buccal mucosa	no	Chinese	55	M
10047415	Mild OED	18/08/2015	unknown	unknown	unknown	no	homogeneous	Buccal mucosa	Betel quid, smoke	Indian	48	F
10025016	Moderate OED	2016-10-05	unknown	unknown	unknown	no	homogeneous	Tongue	unknown	Indian	21	F
10003616	Moderate OED	2016-02-02	unknown	unknown	unknown	yes	not specified	Palate	unknown	Indian	68	F
10038316	Severe OED	26/07/2016	unknown	unknown	unknown	no	non-homogeneous	Buccal mucosa	unknown	Chinese	69	F
10054616	Moderate OED	2016-12-10	unknown	unknown	unknown	no	homogeneous	Tongue	unknown	Sikh	61	M
10062115	Severe OED	23/10/2015	unknown	unknown	unknown	no	non-homogeneous	Buccal mucosa	unknown	Chinese	81	M
10063315	Severe OED	2015-04-11	unknown	unknown	unknown	yes	non-homogeneous	Tongue	unknown	Indian	67	F
20126114	Moderate OED	2014-10-03	unknown	unknown	unknown	unknown	not specified	Buccal mucosa	Betel quid	Kenyah	86	F
20050216	Severe OED	2016-03-23	unknown	unknown	unknown	no	non-homogeneous	Lips	Betel quid	Indian	62	F
20064716	Severe OED	2016-04-19	unknown	unknown	unknown	no	non-homogeneous	Tongue	unknown	Malay	69	F
20074116	Severe OED	2016-05-05	unknown	unknown	unknown	no	homogeneous	Buccal mucosa	Betel quid	Indian	40	M
20095315	Severe OED	2015-06-30	unknown	unknown	unknown	no	non-homogeneous	Tongue	unknown	Malay	53	F
20099914	Moderate OED	2014-07-23	unknown	unknown	unknown	no	not specified	Palate	unknown	Kayan	55	F
10032515	non-dysplastic leukoplakia	2015-03-06	unknown	unknown	unknown	no	homogeneous	Buccal mucosa	Betel quid	Indian	61	M
10041610	non-dysplastic leukoplakia	2010-06-09	unknown	unknown	unknown	no	homogeneous	Buccal mucosa	Smoke	Chinese	69	M
10044716	non-dysplastic leukoplakia	2016-09-08	unknown	unknown	unknown	no	homogeneous	Buccal mucosa	unknown	Malay	62	F
10004716	non-dysplastic leukoplakia	2016-05-02	unknown	unknown	unknown	no	homogeneous	Tongue	unknown	Malay	58	M
10047515	non-dysplastic leukoplakia	20/08/2015	unknown	unknown	unknown	no	homogeneous	Buccal mucosa	Smoke	Chinese	49	M
10005417	non-dysplastic leukoplakia	15/02/2017	unknown	unknown	unknown	no	homogeneous	Buccal mucosa	Betel quid	Indian	57	F
10059515	non-dysplastic leukoplakia	13/10/2015	unknown	unknown	unknown	no	non-homogeneous	Buccal mucosa	Betel quid	Indian	67	F
10061316	non-dysplastic leukoplakia	23/11/2016	unknown	unknown	unknown	yes	non-homogeneous	Lips	unknown	Malay	52	F
10063015	non-dysplastic leukoplakia	28/10/2015	unknown	unknown	unknown	yes	homogeneous	Lips	unknown	Indian	53	M
10066615	non-dysplastic leukoplakia	18/11/2015	unknown	unknown	unknown	no	homogeneous	Gum	no	Indian	65	F
10068115	non-dysplastic leukoplakia	30/11/2015	unknown	unknown	unknown	no	homogeneous	Buccal mucosa	no	Yemen	27	M
10068116	non-dysplastic leukoplakia	2017-06-01	unknown	unknown	unknown	no	homogeneous	Gum	no	Indian	50	M
20012814	non-dysplastic leukoplakia	2014-02-04	unknown	unknown	unknown	no	homogeneous	Tongue	unknown	others	41	F
20130716	non-dysplastic leukoplakia	2016-08-25	unknown	unknown	unknown	yes	non-homogeneous	Tongue	no	Chinese	68	M
20641913	non-dysplastic leukoplakia	2013-05-22	unknown	unknown	unknown	no	homogeneous	Buccal mucosa	Betel quid, smoke	Penan	63	F
20140314	Severe OED	2014-10-31	unknown	unknown	unknown	yes	not specified	Buccal mucosa	Betel quid, smoke, alcohol	Indian	73	F
20060514	Moderate OED	2014-05-02	unknown	unknown	unknown	no	not specified	Lips	Betel quid	Indian	71	F
20003314	Moderate OED	2014-01-13	unknown	unknown	unknown	yes	not specified	Buccal mucosa	unknown	Indian	71	F
20166815	non-dysplastic leukoplakia	2015-11-24	unknown	unknown	unknown	unknown	non-homogeneous	Gum	Betel quid	Indian	57	F
20020114	non-dysplastic leukoplakia	2014-02-07	unknown	unknown	unknown	unknown	homogeneous	Palate	unknown	Indian	67	F
20044614	non-dysplastic leukoplakia	2014-03-19	unknown	unknown	unknown	no	non-homogeneous	Gum	unknown	Indian	82	M
10069316	non-dysplastic leukoplakia	19/01/2017	unknown	unknown	unknown	no	not specified	Tongue	no	Chinese	66	F
10048716	non-dysplastic leukoplakia	2016-06-09	unknown	unknown	unknown	yes	not specified	Buccal mucosa	unknown	Indian	77	F
10010519	Moderate OED	2019-03-11	unknown	unknown	unknown	yes	not specified	Tongue	no	Chinese	62	F
10025718	Moderate OED	2017-05-31	unknown	unknown	unknown	no	homogeneous	Palate	Smoke, alcohol	Chinese	59	M
10020318	Severe OED	2018-04-30	unknown	unknown	unknown	no	homogeneous	Tongue	no	Indian	59	M
10048060	Severe OED	2016-08-23	unknown	unknown	unknown	no	homogeneous	Tongue	Betel quid, smoke, alcohol	Indian	58	M
10049916	Severe OED	2016-09-05	unknown	unknown	unknown	no	homogeneous	Tongue	unknown	Malay	43	F
10012019	Moderate OED	2019-04-10	unknown	unknown	unknown	no	non-homogeneous	Buccal mucosa	unknown	Indian	74	F
20127318	Moderate OED	2018-07-24	2019-10-21	14	No progression	unknown	non-homogeneous	Tongue	unknown	Chinese	42	F
20175118	Severe OED	2018-10-05	2020-07-02	20	No progression	no	non-homogeneous	Tongue	unknown	Indian	82	M
20224118	Moderate OED	2018-12-07	unknown	unknown	unknown	unknown	not specified	Buccal mucosa	unknown	Indian	50	F
20145218	Moderate OED	2018-08-28	2019-11-14	14	No progression	unknown	homogeneous	Lips	Smoke, alcohol	Indian	48	M
10064116	FEP - hyperplasia	2016-12-05	not applicable	not applicable	not applicable	not applicable	not applicable	Buccal mucosa	unknown	Chinese	63	F
10068716	FEP - hyperplasia	2017-01-05	not applicable	not applicable	not applicable	not applicable	not applicable	Buccal mucosa	unknown	Indian	50	M
20026816	FEP - hyperplasia	2016-02-18	not applicable	not applicable	not applicable	not applicable	not applicable	Buccal mucosa	unknown	Malay	21	F
20007916	FEP - hyperplasia	2016-01-15	not applicable	not applicable	not applicable	not applicable	not applicable	Gum	unknown	Malay	43	F
20009716	FEP - hyperplasia	2016-01-18	not applicable	not applicable	not applicable	not applicable	not applicable	Buccal mucosa	unknown	Indian	49	F
20003516	FEP - hyperplasia	2016-01-08	not applicable	not applicable	not applicable	not applicable	not applicable	Tongue	Smoke	Malay	18	M
20165616	FEP - hyperplasia	2016-11-08	not applicable	not applicable	not applicable	not applicable	not applicable	Buccal mucosa	unknown	Chinese	55	F
20183016	FEP - hyperplasia	2016-12-05	not applicable	not applicable	not applicable	not applicable	not applicable	Buccal mucosa	Smoke	Malay	34	M
20150116	FEP - hyperplasia	2016-09-30	not applicable	not applicable	not applicable	not applicable	not applicable	Lips	Smoke	Malay	76	M
10026116	FEP - hyperplasia	2016-05-10	not applicable	not applicable	not applicable	not applicable	not applicable	Lips	unknown	Chinese	54	F
10024916	FEP - hyperplasia	2016-05-05	not applicable	not applicable	not applicable	not applicable	not applicable	Lips	unknown	Indian	48	F
10065516	FEP - hyperplasia	2016-12-22	not applicable	not applicable	not applicable	not applicable	not applicable	Gum	unknown	Chinese	unknown	M
10074215	FEP - hyperplasia	2015-12-16	not applicable	not applicable	not applicable	not applicable	not applicable	Gum	Smoke	Malay	51	M
10049115	FEP - hyperplasia	2015-09-01	not applicable	not applicable	not applicable	not applicable	not applicable	Palate	unknown	Chinese	57	F
10004217	T1/T2 OSCC	2017-02-14	unknown	not applicable	not applicable	no	not applicable	Buccal mucosa	unknown	Indian	67	M
20130416	FEP - hyperplasia	2016-08-22	not applicable	not applicable	not applicable	not applicable	not applicable	Lips	Smoke	Malay	18	M
20142316	FEP - hyperplasia	2016-09-14	not applicable	not applicable	not applicable	not applicable	not applicable	Buccal mucosa	no	Indian	70	F
20167616	FEP - hyperplasia	2016-11-09	not applicable	not applicable	not applicable	not applicable	not applicable	Tongue	no	Malay	52	F
20173216	FEP - hyperplasia	2016-11-18	not applicable	not applicable	not applicable	not applicable	not applicable	Buccal mucosa	no	Malay	14	F
20182716	FEP - hyperplasia	2016-12-01	not applicable	not applicable	not applicable	not applicable	not applicable	Buccal mucosa	Smoke	Malay	30	M
20183316	FEP - hyperplasia	2016-12-05	not applicable	not applicable	not applicable	not applicable	not applicable	Palate	no	Malay	35	F
20186716	FEP - hyperplasia	2016-12-13	not applicable	not applicable	not applicable	not applicable	not applicable	Palate	no	Chinese	86	F
20193216	FEP - hyperplasia	2016-12-22	not applicable	not applicable	not applicable	not applicable	not applicable	Buccal mucosa	no	Indian	60	F
20196716	FEP - hyperplasia	2016-12-29	not applicable	not applicable	not applicable	not applicable	not applicable	Buccal mucosa	no	Chinese	41	F
10011916	Mild OED	2016-08-03	unknown	unknown	unknown	no	non-homogeneous	Tongue	unknown	Indian	79	M
10001615	Mild OED	14/01/2015	unknown	unknown	unknown	yes	not specified	Lips	unknown	Indian	60	M
10021416	Mild OED	13/04/2016	unknown	unknown	unknown	no	homogeneous	Tongue	unknown	Malay	26	M
10021816	Mild OED	14/04/2016	unknown	unknown	unknown	no	not specified	Floor of mouth	Betel quid	Myanmar	45	M
10002616-1	Mild OED	19/01/2016	unknown	unknown	unknown	no	non-homogeneous	Buccal mucosa	unknown	Indian	64	F
10029813	Mild OED	2013-11-06	unknown	unknown	unknown	no	homogeneous	Buccal mucosa	Smoke	Chinese	47	M
10031815	Mild OED	28/05/2015	unknown	unknown	unknown	no	homogeneous	Tongue	unknown	Chinese	40	F
10036116	Mild OED	29/06/2016	unknown	unknown	unknown	no	homogeneous	Gum	Smoke	Indian	43	M
10044616	Mild OED	2016-08-08	unknown	unknown	unknown	no	homogeneous	Floor of mouth	Smoke, alcohol	Chinese	45	M
10047316	Mild OED	19/08/2016	unknown	unknown	unknown	no	not specified	Gum	Smoke	Indian	43	M
10049612	Mild OED	2012-10-09	unknown	unknown	unknown	no	non-homogeneous	Gum	unknown	Indian	51	M
10009815	Mild OED	17/02/2015	unknown	unknown	unknown	no	homogeneous	Buccal mucosa	Betel quid	Indian	59	F
20102716	Mild OED	2016-06-24	unknown	unknown	unknown	yes	homogeneous	Tongue	unknown	Indian	51	M
20124816	Mild OED	2016-08-18	unknown	unknown	unknown	yes	non-homogeneous	Palate	unknown	Malay	32	F
20127514	Mild OED	2014-10-07	unknown	unknown	unknown	na	not specified	Tongue	Betel quid	Indian	69	F
20134315	Mild OED	2015-09-17	unknown	unknown	unknown	yes	not specified	Buccal mucosa	unknown	Chinese	41	M
20053616	Mild OED	2016-03-30	unknown	unknown	unknown	yes	non-homogeneous	Lips	unknown	Malay	99	M
20562612	Mild OED	2012-05-03	unknown	unknown	unknown	unknown	not specified	unknown	unknown	Indian	75	F
20684912	Mild OED	2012-05-28	unknown	unknown	unknown	unknown	not specified	unknown	unknown	Malay	54	F
20076516	Mild OED	2016-05-09	unknown	unknown	unknown	yes	non-homogeneous	Buccal mucosa	unknown	Indian	69	F
20924812	Mild OED	2012-07-16	unknown	unknown	unknown	unknown	homogeneous	Tongue	unknown	Indian	30	M
20098816	Mild OED	2016-06-13	unknown	unknown	unknown	no	non-homogeneous	Buccal mucosa	Betel quid	Nepal	24	M
20004015	Mild OED	2015-01-12	unknown	unknown	unknown	yes	not specified	Tongue	unknown	Indian	66	M
20108914	Mild OED	2014-08-28	unknown	unknown	unknown	yes	not specified	Tongue	unknown	Indian	60	M
20170115	Mild OED	2015-11-27	unknown	unknown	unknown	no	non-homogeneous	Buccal mucosa	Smoke	Indian	36	M
20123116	Mild OED	2016-08-08	unknown	unknown	unknown	no	non-homogeneous	Palate	Smoke	Malay	25	M
20012315	Mild OED	2015-01-26	unknown	unknown	unknown	no	not specified	Floor of mouth	unknown	Chinese	60	F
10006816	Mild OED	2017-06-01	unknown	unknown	unknown	no	homogeneous	Gum	unknown	Indian	50	M
10025817	Mild OED	31/05/2017	unknown	unknown	unknown	no	homogeneous	Palate	Smoke, alcohol	Chinese	59	M
20002616	Mild OED	2016-01-11	unknown	unknown	unknown	no	homogeneous	Buccal mucosa	unknown	Chinese	63	M
